# Supplementary material for: MagneTEskin—Reconstructing skin by magnetically induced assembly of autologous microtissue cores
Source: Sci Adv. 2021 Oct 8;7(41):eabj0864. doi: 10.1126/sciadv.abj0864 (PMC8500515; doi:10.1126/sciadv.abj0864)
Supplement: Supplementary file 2 — Movie S1 [file sciadv.abj0864_movie_s1.zip]

Archive with 1 entries (1 files):
- sciadv.abj0864_movie_S1.mp4
